# Supplementary material for: Laboratory Effects of COVID-19 Infection in Pregnant Women and Their Newborns: A Systematic Review and Meta-Analysis
Source: Front Glob Womens Health. 2021 Apr 13;2:647072. doi: 10.3389/fgwh.2021.647072 (PMC8594029; doi:10.3389/fgwh.2021.647072)
Supplement: Supplementary file 1 [file Table_1.XLSX]

## Sheet: Averages
Author	Study Period	Type	Preg Sample	Results for Mother	Age	Age SD	Gestation	Gestation SD	Preterm	Vaginal	Cesarean	Severe	Maternal Death	WBC, 10^9/L	WBC SD	Normal Leukocyte	Neutrophil, 10^9/L	Neutrophil SD	High Neutrophil	Neutrophil, %	Neutrophil Percentage SD	Lymphocyte, 10^9/L	Lymphocyte SD	Lymphopenia	Lymphocyte, %	Lymphocyte Percentage SD	Platelets, 10^3/uL	Platlets SD	Thrombocytopenia	Hemoglobin, g/L	Hb SD	Low Hb	C-reactive, mg/L	CRP SD	High CRP	Creatine, U/L	Creatine SD	High Creatine	PCT, ng/mL	PCT SD	High PCT	Aspartate, U/L	AST SD	Alanine, U/L	ALT SD	Elevated AST/ALT	Total Bilirubin, umol/L	Bilirubin SD	Direct Bilirubin, umol/L
Zeng et al	Jan Feb	Cohort	3				37	5.19615	1	0	3		0
Dong et al	Feb	Case Study	1		29	2.72966	34	1.97553	1	0	1		0	8.03	3.733	1	6.57	1.37205	1	81.9	2.532	1.08	0.755873	1	13.4	1.31529							57	12.4604					0.086	0.43287	0	38	16.1374	40	12.7504
Chen et al	Jan	Retrospective	9		29.8889	4.83333	37.1111	1.16667	4	0	9		0	16.6878	27.105	7						1.84	0.758817	4									18.6	10.4158	7							171	25.5529	253	21.5037	3
Zhu et al	Jan Feb	Retrospective	9		30.89	3.25137	35.11	3.05505	6	2	7		0
Khan et al	Jan Feb	Case Series	17		29.29	4.84768	37.82	3.31773	5	0	17		0	11.7222	4.94342	9						1.27333	0.37027	4																		23.5625	9.61228	22	13.9332	2
Yin et al	Jan Feb	Cohort	17		31	4.3	37	1	5			10	0	6.95	2.98	13	5.28	2.59				1.24	0.57				206	57.8					6.6	22.8148					0.08	0.2	0	23	16.2963	23	18.5185	7
Liu Wei et al	Jan Feb	Retrospective	18		31	3.55738	38.6	1.49267					0
Chen Y et al	March	Case Series	4		29	4.69042	37.75	0.957427	0	1	3		0	5.875	2.06942	4	4.675	1.92938	0			0.9	0.182574	2			146	55.7375	2	122.25	8.30161	1	26.75	17.2892	4	47	7.29977	0				26.5	9.98332	21.75	2.5	1	11.95	2.98608
Alzamora et al	March	Case Study	1		41	2.72966	33	1.97553	1	0	1	1	0	3.59	3.733	1						0.47	0.755873	1			116	42.9382	1	100	9.66508	1	14.28	12.4604	1	17	10.7966	0	0.35	0.43287	0	18	16.1374	15	12.7504	0	7.01	11.4183
Xiong et al	Jan	Case Study	1		25	2.72966	33	1.97553	1	1	0	0	0	15.5	3.733	0			1	87.4	2.532			1	12.3	1.31529							21.8	12.4604	1				0.11	0.43287	0	21	16.1374	15	12.7504	1
Yang H et al	Jan March	Cohort	13		30.2	2.3	38.2	2.3		4	9	0	0	8.9	1.5		6.9	1		77.1	5.8	1.4	0.4		16.4	5.1							3.7	3.31122
Hantoushzadeh et al	March	Retrospective	9		34.8571	7.55929	30	5.41603	6	1	4	2	7	12.3556	7.28699	4								0	7.6875	1.37575	203.444	107.665	3	96.5556	33.8899	8	73.1556	59.5139	9							76.3333	53.6517	59.7778	46.051	7
Qiancheng et al	Jan March	Cohort	22		30	3.88889	38	1.85185		5	17	2	0	7.54	2.72593	18	5.87	2.96296				1.29	0.592593	8			175	58.5185	2	117.5	16.4815		18.1	32.5926	17	43.25	12.6815	1	0.06	0.666667	0			9.8	3.77778	0
Hu et al	Jan Feb	Case Series	7		32.7143	1.60357	38.7143	1.38013	1	1	6		0
Lu et al	Feb	Case Study	1		22	2.72966	38	1.97553	0	1	0	0	0	5.95	3.733	1	3.92	1.37205		66	2.532				26.2	1.31529	175	42.9382	0	90	9.66508	1	56.93	12.4604	1	34	10.7966	0				13	16.1374	12	12.7504	0
Yan et al	Jan March	Retrospective	99		30.8	3.8	38	2.2963	40	14	85	8	0	7.9	3.48148	31	7.92333	2.26789				1.2	0.518519	51			223.5	56.518	1				77.4438	37.8127	51	101.593	13.0481		1.41678	2.42801	5	80.975	89.7149	72.1875	62.9831		27.5257	42.6871
Ferrazzi et al	March	Retrospective	24		30.9	4.75			11	24	18		0			27								6											17											5
Zeng et al	March	Retrospective	6
Iqbal et al	April	Case Study	1		34	2.72966							0	5.7	3.733	1	5.2	1.37205				1	0.755873	0			171	42.9382	0	102	9.66508	1	25.6	12.4604								24	16.1374	23	12.7504	0	0.6	11.4183
Yang P et al	Jan	Case Series	7				36.7143	0.95119	4	0	7		0
Wu et al	Dec March	Retrospective	20		33.3478	4.11096	31.8696	10.3205	6				0				16.03	0.309							77.21	1.416							2.97	0.534
Zhang et al	Jan March	Observational	18		29.11	2.78	38.4	1.56	4	1	17	1	0	9.51	3.66	7			14	79.92	6.86	1.2	0.29	8						124.89	12.81	4	19.01	20.48	10	48.3	31.75	0	0.13	0.14	5	23.12	9.92	17.94	13.17	3
Liu F et al	March	Retrospective	21		31	1			6			0	0			11			18					10											15
Lee D et al	Jan	Case Study	1		28	2.72966	37	1.97553	0	0	1	0	0																	109	9.66508		15	12.4604
Li N et al	Jan Feb	Retrospective	16		30.9	3.2	38	0.2	4	2	14		0	8.6	1.8		6.6	1.8				1.5	0.4	2									4.8	4.8	5							16.3	5.2	11.6	5
Ibrahim A.	Feb	Retrospective	6
Cemewknh et al	May	Observational	20
Liu Weiyong et al	Jan Feb	Case Series	3		32.6667	2.3094	39	1	0	1	2		0	9.92	2.1758	1	7.92	2.23336	2			4.87	5.74358	0			116.5	50.2046	1	129.333	15.5027	1	13.1	2.26274	2				0.05	0.0282843	0	20.6	5.9925	9.83333	3.81881	0
Adhdam et al	March	Case Study	1										0
			Counts		23		22		21	20	20	11	26	16		16	11		6	5		13		15	6		9		8	9		7	17		13	6		5	8		8	14		15		13	4		0
	# Cohort	4	Avg. SD			2.72966		1.97553							3.733			1.37205			2.532		0.755873			1.31529		42.9382			9.66508			12.4604			10.7966			0.43287			16.1374		12.7504			11.4183
	# Case Study	7	Sample Sum
	# Case Series	5	375
	# Retrospective	11
	# Observational	2
[truncated: 90 more columns]

## Sheet: Results
Maternal												Neonatal												Correlation
Category	Statistic	# of Studies	Reference	Point Estimte	Lower Bound	Upper Bound	I^2	Q Test P-value	Begg's Test	Egger's Test	Lin and Chu	Category	Statistic	# of Studies	Reference	Point Estimte	Lower Bound	Upper Bound	I^2	Q Test P-value	Begg's Test	Egger's Test	Lin and Chu	Moderator	Level	# of Studies	Point Estimte	Lower Bound	Upper Bound	Corr. P-value	I^2	Q Test P-value	Begg's Test	Egger's Test	Lin and Chu
General	Age	23		30.856	30.1647	31.5472	0.663	<0.0001	0.631	0.756	0.684	General	Weight	23	2500-4000	3040.2	2909.92	3170.48	0.748	<0.0001	0.263	0.433	0.001	Mat IgG	Neo IgG	3	0.8501	0.6678	0.9252	<0.0001	0	0.4111	0.157	0	0
	Gestation	22	38-42	37.1974	36.5174	37.8775	0.778	<0.0001	0.094	0.021	0.025		Underweight	18	0.082	0.1332	0.0592	0.2731	0.574	0.0032	0.286	0.324	0.018	Mat IgM	Neo IgM	3	0.4334	0.0554	0.7028	0.0265	0	0.9738	0.221	0.029	0.015
	Preterm	21	0.11	0.3419	0.2829	0.4061	0.063	0.0585	0.299	0.946	0.678	Blood	WBC	10	4.5-11	14.7321	13.0452	16.419	0.419	0.0783	0.856	0.941	0.604	Age	Gestation	20	0.1467	-0.4965	0.0785	0.1542	0.948	<0.0001	0.0184	0.001	0.001
	Vaginal Birth	20	0.681	0.1533	0.0849	0.2611	0.609	<0.0001	0.213	0.309	0.017		Normal WBC	10		0.0985	0.0313	0.2696	0.226	0.1742	0.118	0.69	0.022		Weight	20	-33.7098	-87.2445	19.8249	0.2171	0.7986	<0.0001	0.295	0.54	0.27
	Cesarean Birth	20	0.319	0.8269	0.7048	0.9053	0.665	<0.0001	0.3582	0.4142	0.067		Neutrophil	5	1.5-8.0	10.1809	8.8971	11.4646	0.172	0.3053	0.327	0.321	0.998		WBC	16	-0.12	-0.5475	0.3075	0.5822	0.726	0.0012	0.6469	0.426	0.759
	Severe Sympt	11		0.0928	0.0283	0.2644	0.75	<0.0001	0.374	0.985	0.143		High Neutro	5		0.6667	0.4733	0.8166	0	0.2058	0.449	0.854	0.927		Neutrophil	11	0.5512	-0.0758	1.1781	0.0849	0.976	<0.0001	0.0407	0.1082	0.089
	Mat Death	26		0	0	1	0.989	0.0001	0	0.005	0		Neutro Perc	3	45%-75%	60.0918	40.4512	79.7325	0.967	<0.0001	1	0.858	0.976		Lymphocytes	13	0.0537	-0.1079	0.1027	0.9616	0.686	0.0016	0.6672	0.56	0.903
Blood	WBC	15	4.5-11	8.5	7.5965	9.4305	0.612	0.001	0.647	0.511	0.183		Lymphocytes	6	1.0-5.0	2.8659	1.5678	4.1641	0.945	<0.0001	0.851	0.153	0.002		Platelets	9	-2.5657	-9.6579	4.5266	0.4783	0.7854	<0.0001	0.75	0.04	0.237
	Normal WBC	16		0.6032	0.4728	0.7204	0.592	<0.0001	0.853	0.053	0.086		Lymphopenia	8		0.0475	0.0035	0.4135	0.759	0.002	1	0.034	0.007		Hemoglobin	9	-0.1799	-2.1683	1.8085	0.8593	0.819	0.0005	0.016	0.002	0.05
	Neutrophil	11	1.5-8.0	7.0816	5.0666	9.0967	0.997	0	0.041	0.005	0.15		Lympho. Perc	4	18%-45%	28.8524	15.255	42.4499	0.897	<0.0001	0.279	0.489	0.959		C-reactive	17	-1.2165	-4.1983	1.7653	0.4239	0.9875	<0.0001	0.5831	0.0389	0.001
	High Neutro	6		0.7139	0.3849	0.9087	0.609	0.0165	0.436	0.212	0.678		Platelets	7	150-450	250.791	219.384	282.199	0.725	0.0013	0.652	0.838	0.814		Creatine-Kin.	6	-0.9763	-5.6436	3.6911	0.6818	0.988	<0.0001	0.702	0.054	0.234
	Neutro Perc	5	45%-75%	78.465	71.6925	85.2376	0.9	<0.0001	0.405	0.994	0.906		Thrombocyto.	7		0.2337	0.1127	0.4226	0.212	0.2153	0.357	0.307	0.657		PCT	8	0.0127	-0.0843	0.1096	0.2561	0.962	<0.0001	0.702	0.565	0.116
	Lymphocytes	13	1.0-5.0	1.2648	1.1363	1.3934	0.627	0.0013	0.667	0.486	0.063		Hemoglobin	5	120-155	168.863	158.073	179.654	0.347	0.19	0.142	0.142	0.732		AST	14	0.5139	-5.1831	6.2109	0.8597	0.9915	<0.0001	0.537	0.768	0.003
	Lymphopenia	15		0.3199	0.2164	0.4449	0.594	<0.0001	0.581	0.262	0.931		Low Hb	5		0.0417	0.0058	0.2435	0	0.7293	0.142	0.662	0.011		ALT	15	0.0946	-7.8331	8.0223	0.9813	0.998	<0.0001	0.265	0.738	0
	Lympho. Perc	6	18%-45%	25.5497	4.6716	46.4277	1	0	1	0.258	0.464		C-reactive	9	<10	1.8563	0.5578	3.1549	0.968	<0.0001	0.111	0.238	0.37		Bilirubin	4	-1.0147	-4.0318	2.0024	0.5098	0.834	0.0013	0.718	0.631	0.623
	Platelets	9	150-450	177.918	151.018	204.819	0.773	<0.0001	0.75	0.122	0.396		High CRP	9		0.0196	0.0028	0.1265	0	0.9771	0.001	0.035	0.001		Lact Dehydro	4	10.8176	47.6278	69.263	0.7168	0.982	<0.0001	0.75	0.833	0.958
	Thrombocyto.	8		0.1507	0.0395	0.4337	0.681	0.0004	0.878	0.589	0.532		Creatine Kin.	5	22-198	64.8368	61.0267	68.6469	0.996	<0.0001	0.327	0.267	0.558		Albumin	6	-1.0239	-3.4789	1.4311	0.4137	0.995	<0.0001	0.421	0.46	0.509
	Hemoglobin	9	120-155	112.411	13.6957	121.126	0.702	0.0008	0.016	0.018	0.937		High Creatine	5		0.1065	0.013	0.5192	0.694	0.0158	0.624	0.924	0.878		BUN	7	-0.0289	0.2284	0.1706	0.7764	0.967	<0.0001	1	0.431	0.676
	Low Hb	7		0.573	0.26	0.8676	0.573	0.008	0.191	0.102	0.094		PCT	6	<0.5	0.2865	0.2195	0.3536	0.506	0.0879	0.444	0.183	0.137		D-dimer	7	-0.0764	-0.3846	0.2318	0.6272	0.946	<0.0001	0.362	0.658	0.585
	C-reactive	17	<10	24.8826	13.8028	35.9624	0.971	<0.0001	0.583	0.006	0.008		High PCT	6		0.2317	0.084	0.4978	0.23	0.2075	1	0.196	0.017	Gestation	Weight	21	111.263	56.0436	166.483	<0.0001	0.556	0.0031	0.181	0.093	0.138
	High CRP	13		0.677	0.5059	0.8109	0.7	0.0003	0.293	0.035	0.003		AST	9	<36	59.3351	49.8116	68.8587	0	0.6033	0.753	0.791	0.05		WBC	15	-0.2552	-0.8099	0.2995	0.3673	0.752	0.0007	0.516	0.506	0.6
	Creatine Kin.	6	22-198	49.5635	26.3408	72.7861	0.992	<0.0001	0.702	0.094	0.608		ALT	9	<36	14.6519	11.9295	17.3743	0	0.8211	0.463	0.156	0.002		Neutrophil	10	-1.1673	-1.8432	-0.4913	0.0007	0.952	<0.0001	0.05	0.026	0.14
	High Creatine	5		0.0217	0.0031	0.1388	0	0.8267	0.069	0.203	0.02		High AST/ALT	8		0.62	0.4796	0.7428	0	0.7996	0.706	0.72	0.229		Lymphocytes	12	0.0574	-0.1423	0.257	0.5773	0.725	0.0005	0.536	0.105	0.813
	PCT	8	<0.15	0.2682	0	0.5945	0.803	<0.0001	0.702	0.187	0.12		Albumin	3	35-50	32.9411	28.6743	37.2079	0.447	0.1639	0.602	0.708	0.814		Platelets	8	-1.0373	-12.7997	10.7251	0.8628	0.831	<0.0001	0.708	0.003	0.244
	High PCT	4		0.0376	0.0006	0.7279	0.705	0.0351	1	0.314	0.008		IL-6	3	5-15	23.2166	16.9428	29.4905	0.356	0.2116	0.602	0.472	0.333		Hemoglobin	8	3.2524	0.5398	5.9651	0.0188	0.581	0.039	0.031	0.085	0.096
	AST	14	<36	41.1081	18.2405	63.9756	0.966	<0.0001	0.537	0.08	0		Hgih IL-6	3		0.911	0.3238	0.9997	0.861	0.002	0.602	0.265	0.165		C-reactive	16	-1.2989	-6.0242	3.4265	0.5901	0.987	<0.0001	0.521	0.034	0.002
	ALT	15	<36	40.389	9.0018	71.7761	0.989	<0.0001	0.265	0.095	0	Antibody	IgG	4	<10	72.4741	26.4089	118.539	0.892	<0.0001	0.042	0.001	0.986		Creatine-Kin.	6	7.5562	-4.629	19.7413	0.2242	0.985	<0.0001	0.702	0.139	0.234
	High AST/ALT	13		0.1881	0.0821	0.3749	0.68	0.0002	0.618	0.95	0.15		High IgG	4		0.6716	0.3787	0.8727	0.02	0.2993	0.702	0.121	0.001		PCT	8	0.0178	-0.1452	0.1809	0.8302	0.9786	<0.0001	0.701	0.033	0.116
	Bilirubin	4	1-12	14.3719	2.9804	25.7635	0.775	0.0039	0.718	0.855	0.497		IgM	4	<10	15.859	0	34.6539	0.916	<0.0001	0.174	0.163	0.835		AST	13	-1.5592	-11.2702	8.1519	0.753	0.9933	<0.0001	0.385	0.769	0.007
	Lact Dehydro	4	<225	236.911	148.28	325.542	0.974	<0.0001	0.5	0.524	0.17		High IgM	4		0.2065	0.0275	0.7054	0.725	0.0051	0.702	0.848	0.826		ALT	14	-0.8168	-14.2886	12.655	0.9054	0.999	<0.0001	0.182	0.577	0.001
	Albumin	6	35-50	26.7306	16.854	36.073	0.993	<0.0001	0.421	0.344	0.484	Apgar	1 Min	19	7-10	7.9384	7.2596	8.617	0.96	<0.0001	0.8689	0.752	0.01		Albumin	5	0.8728	-0.3342	2.0798	0.1564	0.915	<0.0001	0.801	0.451	0.671
	BUN	7	2.5-7.1	3.2209	2.2831	4.1387	0.885	<0.0001	1	0.845	0.661		5 Min	20	7-10	8.9744	8.3428	9.6061	0.976	<0.0001	0.696	0.188	0		BUN	6	0.2596	0.0086	0.5107	0.0426	0.667	0.0308	0.442	0.6821	0.897
	PT	3	8.7-11.5	12.1083	11.7175	12.499	0	0.7534	0.602	0.808	0.856	Vertical		27		0.0018	0	0.0895	0.886	0.0025	0	0.493	0		D-dimer	6	-0.1806	-0.61	0.2488	0.4097	0.947	<0.0001	0.719	0.382	0.657
	APTT	3	30-40	3.1015	29.9292	44.2739	0.909	<0.0001	0.602	0.246	0.52													Gestation	WBC	9	0.4779	-0.3493	1.3052	0.2575	0.143	0.3453	0.7532	0.05	0.456
	D-dimer	7	<0.5	2.2651	1.2956	3.2346	0.955	<0.0001	0.362	0.36	0.231														Neutrophil	5	-0.4419	-1.7529	0.8691	0.5088	0.26	0.213	0.483	0.352	0.503
Antibody	IgG	4	<10	76.9022	43.016	110.788	0.765	0.0052	0.702	0.071	0.791														Lymphocytes	6	-0.0269	-0.9069	0.8531	0.952	0.9197	<0.0001	1	0.069	0.805
	High IgG	4		0.7273	0.5535	0.8516	0	0.5804	0.702	0.17	0.011														Platelets	6	3.713	-19.2775	26.7034	0.7516	0.7881	0.0069	1	0.188	0.686
	IgM	4	<10	96.8875	0	212.807	0.925	<0.0001	0.174	0.173	0.827														Hemoglobin	4	3.2042	-5.3998	11.8082	4.655	0.4224	0.1896	0.75	0.5607	0.652
	High IgM	4		0.4894	0.1435	0.8458	0.669	0.0033	0.702	0.474	0.415														C-reactive	8	-0.3266	-1.0004	0.3473	0.3422	0.978	<0.0001	105	0.785	0.595
																									Creatine-Kin.	5	-139.891	-277.307	-2.4762	0.046	0.999	<0.0001	0.483	0.359	0.696
																									PCT	6	-0.1597	-1.3089	0.9896	0.7854	0.998	<0.0001	0.444	0.062	0.535
																									AST	9	3.7465	-2.2115	9.7044	0.2178	0	0.6753	0.7532	0.8009	0.907
																									ALT	9	2.0282	-0.8287	4.8851	0.1641	0	0.9311	0.463	0.223	0.2875
																									Apgar 1 min	17	0.2425	-0.0893	0.5743	0.1519	0.989	<0.0001	0.449	0.4323	0.101
																									Apgar 5 min	17	0.1671	-0.1523	0.4864	0.3053	0.993	<0.0001	0.407	0.868	0.002
																									Vertical	22	1.0646	2.9456	0.8163	0.2573	0.9599	1	0.715	0.299	0.313
																								Weight	WBC	10	0.0033	-0.0009	0.0076	0.1231	0.111	0.1366	0.8559	0.9387	0.59199
																									Neutrophil	5	-0.0104	-0.029	0.0082	0.2735	0	0.03044	0.463	0.448	0.501
																									Lymphocytes	6	0.0007	-0.0054	0.0068	0.8152	0.919	<0.0001	1	0.3	0.805
																									Platelets	7	0.0344	-0.0535	0.1223	0.4428	0.809	0.0019	0.7726	0.6535	0.726
																									Hemoglobin	5	0.0154	-0.0136	0.0444	0.2989	0.2346	0.2051	0.233	0.1357	0.199
																									C-reactive	9	-0.003	-0.0071	0.0011	0.1479	0.967	<0.0001	0.111	0.896	0.456
																									Creatine-Kin.	5	0.1547	-0.9524	1.2618	0.7841	0.999	<0.0001	0.483	0.038	0.696
																									PCT	6	-0.0097	-0.0133	-0.006	<0.0001	0.895	<0.0001	0.444	0.061	0.534
																									AST	9	0.0238	-0.0039	0.0516	0.0921	0	0.8293	0.753	0.839	0.907
																									ALT	9	0.01	-0.0055	0.0254	0.2054	0	0.9047	0.463	0.309	0.286
																									Apgar 1 min	17	0.0023	0	0.0046	0.0441	0.9847	<0.0001	0.4487	0.101	0.102
																									Apgar 5 min	17	0.002	0	0.0043	0.0476	0.9896	<0.0001	0.407	0.584	0.002
																									Vertical	23	0.002	-0.0135	0.0035	0.2472	0.887	0.0023	0.561	0.869	0.469
